# Supplementary material for: Applications of Artificial Intelligence in the Endoscopic Detection and Characterization of Early Esophageal Squamous Cell Carcinoma: A Scoping Review
Source: Cancers (Basel). 2026 Jul 12;18(14):2235. doi: 10.3390/cancers18142235 (PMC13406400; doi:10.3390/cancers18142235)
Supplement: Supplementary file 1 [file cancers-18-02235-s001.zip]

Archive with 1 entries (1 files):
- cancers-4341417-supplementary.pdf
